# Supplementary material for: Mitochondrial dysfunction in myofibrillar myopathy
Source: Neuromuscul Disord. 2016 Oct;26(10):691–701. doi: 10.1016/j.nmd.2016.08.004 (PMC5066370; doi:10.1016/j.nmd.2016.08.004)
Supplement: Fig. S1 — Across fibre porin analysis. Examples of very low and normal porin fibres and the fluorescent intensity profiles generated across a bisecting line. Measurements were completed in ZEN and graphs generated with GraphPad Prism. [file mmc1.zip]

Archive with 1 entries (1 files):
- mmc1.tiff
