# Supplementary material for: Mitochondrial dysfunction in myofibrillar myopathy
Source: Neuromuscul Disord. 2016 Oct;26(10):691–701. doi: 10.1016/j.nmd.2016.08.004 (PMC5066370; doi:10.1016/j.nmd.2016.08.004)
Supplement: Fig. S4 — Porin z score (Porin_z) against fibre area z score (Area_z) for: (a) DES1, (b) DES2, (c) DES3, (d) DES4, (e) DES5, (f) DES6, (g), MYOT1, (h) MYOT2 and (i) ZASP1. Spearman rank correlation and p values in Table 4. [file mmc4.zip]

Archive with 1 entries (1 files):
- mmc4.tiff
